# Supplementary material for: Assessing the impact of digital transformation on capital market information efficiency under environmental uncertainty: Evidence from China
Source: PLoS One. 2024 Jan 12;19(1):e0295187. doi: 10.1371/journal.pone.0295187 (PMC10786398; doi:10.1371/journal.pone.0295187)
Supplement: S1 Table — (XLSX) [file pone.0295187.s001.xlsx]

## Sheet: List of keywords
Dimension		Keywords
Production		Business Digital products, 3D digital modelling, 3D printing, product lifecycle management, business intelligence, business intelligence, smart marketing, digital marketing, digital creativity, digital business, mobile payment, third-party payment, NFC payment, smart wearable, smart customer service, smart home, smart investment, unmanned retail, smart tourism, smart manufacturing, digital worksh…
Management		Intelligent marketing, intelligent finance, intelligent finance, intelligent auditing, cloud auditing, intelligent auditing, cloud finance, intelligent management, network auditing, industrial internet, supply chain finance, industrial internet, internet ecology, digital supply chain, interoperability and intergradability, intelligent supply chain, intelligent supply chain, supply chain digitisat…
Business Models		E-commerce, e-commerce, platform-based, networked collaboration, internet solutions, internet action, internet business, internet mobile, internet application, internet marketing, internet strategy, e-tailing, internet platform, internet model, internet business model, online-offline, online-to-offline, online and offline, O2O, B2B, C2C, B2C, C2B, Platform-as-a-service, software-as-a-service, inf…
Digital Technology	Big Data	Big Data, Data Mining, Text Mining, Data Visualisation, Big Data Portrait, Big Data Recommendation, High Frequency Data, Massive Query, Mass Storage, Massive Data, Genetic Information, Transaction Data, Quantitative Finance, Data Acquisition, Data Warehousing, Data Storage, Data Analysis, Data Correlation, Data Management, Data Cleaning, Intelligent Data Analysis, Heterogeneous Data, Augmented Re…
	Cloud Computing	Cloud Computing, Stream Computing, Graph Computing, Memory Computing, Multi-Party Secure Computing, Brain-Like Computing, Green Computing, Cognitive Computing, Converged Architecture, Information Physical Systems, AliCloud, Edge Computing, Elastic Computing, Distributed Computing, Load Balancing, Network Computing, Virtualisation, Virtual Desktops, Cloud Security, Cloud Backup, Cloud Systems, Clo…
	Internet of Things	Internet of Things, IoT, NFC, RFID, Zig Bee, Telematics, Sensors, Boat Networking, Infrared Sensors, Proximity Communication, Wearable Devices, Bluetooth, Force Sensitive Components, Radio Frequency Identification, Purple Bee Protocol, Electronic Labels, QR Codes, Barcodes, Smart Cards
	Blockchain	Blockchain, Digital Currency, Distributed Computing, Differential Privacy Technology, Hash Algorithms, Hash Functions, Merkle Trees, Copyright Verification, Bitcoin, Genesis Blocks, Cryptographic Keys, Asymmetric Encryption, Digitisation of Contracts, Federated Chains, Decentralisation, Digital Signatures, Private Chains, Ether, Smart Contracts
	Artificial Intelligence	Artificial Intelligence, Image Understanding, Investment Decision Aids, Intelligent Data Analytics, Intelligent Robots, Machine Learning, Deep Learning, Biometrics, Face Recognition, Speech Recognition, Identity Verification, Autonomous Driving, Natural Language Processing, AI Reasoning, AI Chips, Cancer Detection, Emoji Analysis, Gait Technology, Dialogue Robots, Adversarial Networks, Dialect Tr…
	5G technologies	5G, NR, New Radio, New Airports, Deterministic Networks, OFDM, Integrated Subframes, MIMO, Millimetre Wave, Spectrum Sharing, Gigabit Fibre
